# Supplementary material for: The Influence of Flanking Secondary Structures on Amino Acid Content and Typical Lengths of 3/10 Helices
Source: Int J Proteomics. 2014 Oct 13;2014:360230. doi: 10.1155/2014/360230 (PMC4211214; doi:10.1155/2014/360230)
Supplement: Supplementary file 1 — “PDBIDS” file includes PDB identifiers for proteins from each bacteria used in the main data set, as well as PDB indentifiers for nonbacterial proteins from the training set. “Ratios” file includes tables with ratios between amino acid usages in four types of connecting bridges (for “pure” random coil, for coil with 3/10 helices, for 3/10 helices 3 and 5 residues in length), as well as between amino acid usage in first five positions of alpha helices and in 3/10 helices 5 amino acid residues in length. [file 360230.f1.zip]

Archive with 3 entries (2 files):
- mat.360230.v3/
- mat.360230.v3/PDBIDs.xlsx
- mat.360230.v3/Ratios.xlsx
