# Supplementary material for: The Influence of Flanking Secondary Structures on Amino Acid Content and Typical Lengths of 3/10 Helices
Source: Int J Proteomics. 2014 Oct 13;2014:360230. doi: 10.1155/2014/360230 (PMC4211214; doi:10.1155/2014/360230)
Supplement: Supplementary file 1 — “PDBIDS” file includes PDB identifiers for proteins from each bacteria used in the main data set, as well as PDB indentifiers for nonbacterial proteins from the training set. “Ratios” file includes tables with ratios between amino acid usages in four types of connecting bridges (for “pure” random coil, for coil with 3/10 helices, for 3/10 helices 3 and 5 residues in length), as well as between amino acid usage in first five positions of alpha helices and in 3/10 helices 5 amino acid residues in length. [file 360230.f1.zip › mat.360230.v3/PDBIDs.xlsx]

## Sheet: Borrelia
1EEP
1G5Z
1KZH
1L8W
1SUU
1W33
1Y7E
2G8C
2KWL
2L2Q
2NP2
2PYB
3HZH
3K9H
3N8B
3OON

## Sheet: Clostridium
1M3J
1UYJ
2J7M
2JNK
2JOV
2KT8
2L57
2NVP
2RLC
2V72
2V73
2VCC
2VMH
2VNR
2VO8
2WB5
2W1N
2WXT
2XH6
3BUZ
3FCM
3GFO
3KEW
3KZH
3L2B
3NUA
3O6U
3ODM
3PTW

## Sheet: Francisella
2D1G
2JJY
2QWU
2R5W
3FIU
3H1S
3I3W
3IGX
3INP
3IT2
3KD3
3KHY
3KOM
3KWM
3L07
3MCN
3MJD
3MSU
3MSZ
3N8H
3NZT
3OF5
3OOW
3OUG
3OUT
3P09
3P2L
3P7M
3PEI
3Q7I
3QTY
3RE3

## Sheet: Staphylococcus
2DG0
2DGJ
2E7D
2F68
2F9I
2IHY
2INR
2JFQ
2JG6
2JGV
2JWD
2KID
2KQ3
2NM2
2O1B
2O8L
2P92
2Q5W
2QVL
2R0Q
2RDH
2UZF
2VPQ
2VS0
2W7S
2WQD
2WY8
2X3L
2X4K
2X5F
2X75
2X7I
2XEX
2Z2O
2ZKL
2ZXJ
3AU0
3BG5
3BL6
3BQZ
3D1C
3DAQ
3E2I
3ECO
3ED6
3GEU
3H5Q
3H70
3HUM
3IB3
3IL7
3JS6
3JSL
3KBY
3KHX
3KOR
3L20
3L5A
3LGM
3LUR
3M08
3M9G
3M9Y
3MYP
3MZZ
3N8D
3NPR
3OJO
3P5N
3PGY
3R2U
3RQT

## Sheet: Mycobacterium
1QPO
2A5V
2E3J
2FEZ
2FK7
2H5X
2O0R
2O11
2O2I
2OQR
2P2G
2PMU
2Q1Y
2Q74
2QC3
2QLP
2QZ8
2R9L
2WAM
2WEE
2X9Q
2Z2I
2Z76
2ZJ1
3A7N
3B4T
3C90
3CXZ
3DBO A
3DBO B
3DWG
3DWM
3ERE
3FPA
3FSX
3G1M
3G5O A
3G5O B
3GO7
3H3U
3HQ1
3I7T
3IB8
3IT4
3IU7
3IVY
3K6Y
3KGF
3KHP
3LLG
3LV2
3M6C
3M9B
3MAY
3MD0
3MH8
3NE0
3NE3
3NO9
3OGI A
3OGI B
3P9N
3PL1
3PO8
3PZK
3Q4H
3Q80
3QD8

## Sheet: Rhodococcus
1C4X
2G3B
2G7G
2GFN
2GUH
2HKU
2HS5
2I10
2IA2
2IBD
2NP5
2NS0
2NX4
2OFY
2OQG
2OV9
2P12
2QKO
2QL3
2R6U
2RAE
2RFQ
1ULI A
3BJB
3F1B
3F6O
3F6V
3FG8
3FM5
3K9C
3QNR

## Sheet: Xanthomonas
2E11 A
2E12 A
2FUJ
2GBZ
2GSC
2HNE
2IQI
2OZH
2PKE
2Q6V
2QJW
2QX3
2VSY
2WPG
3BK9
3C12
3DFG
3DMB
3DR2
3DSG
3E03 A
3EFG
3EK6
3G2B
3G8Z
3GKK
3H50
3HCI
3HIU
3I0Y
3IWZ
3KZC
3L6V
3M6N
3PH1

## Sheet: Streptomyces
1AF8
1H3L
1JFX
1LQ9
1ODO
1T00
1T6U
1U0M
2OF7
2CJL
2CNR
2DG6
2DG7
2EWT
2G7L
2HXO
2HYJ
2ID3
2KF2
2KPI
2NP3
2NXO
2OG5
2OI8
2OQH
2PZ9
2Q17
2QF9
2QIB
2QZ7
2RA5
2REK
2VEP
2VFR
2X03
2X4L
2ZCX
2ZDS
3CG8
3CK5
3C07
3DAS
3DBG
3EBV
3EXM
3EYY
3FIW
3G64
3GL5
3IBB
3IBZ
3ITC
3IUV
3KRT
3LGK
3NF2

## Sheet: Porphyromonas
1CVR
1ZBR
1ZBS
2APL
2D9R
2EEP
2FSW
2GAU
2GUK
2GWN
2H5N
2I6D
2I6X
2IM5
2IQT
2KMM
2KW7
2NQW
2NR7
2NVV
2O8R
2OKU
2P0S
2P3P
2QSV
2QYT
2R2C
2R6H
3BIO
3EH7
3FI9
3FKD
3G0T
3GE5
3GG2
3H8T
3HO7
3ICA
3IUO
3KW2
3LL7
3M1H
3MAH
3PNN

## Sheet: Shigella
1P9P
1PT5
1RQS
1RY9
1TWD
1U05
1XSR
1Y2I
1YLO
1Z67
2CA5
2DFJ
2FOR
2FZV
2HQI
2IBF_B
2INW
2JW1
2K3I
2K5J
2KO6
2KZ4
2LF0
2LFR
2OKQ
2OTD
2OYR
2OZZ
2PDO
2QGV
2RJB
2RN7
2VHA
2VIX
2VTI
3B21
3C87
3C8G
3CYV
3DKS
3DR3
3EE1
3EFB
3GY0
3H2Z
3I0U
3K3S
3KS2
3L3P
3LHX
3ME5
3ML3
3QVO
3R9V
3TND
3TV9
3U0C
4A4Y

[truncated: 3 more sheets: Yersinia, Synechococcus, Training Set]
