# Supplementary material for: The Influence of Flanking Secondary Structures on Amino Acid Content and Typical Lengths of 3/10 Helices
Source: Int J Proteomics. 2014 Oct 13;2014:360230. doi: 10.1155/2014/360230 (PMC4211214; doi:10.1155/2014/360230)
Supplement: Supplementary file 1 — “PDBIDS” file includes PDB identifiers for proteins from each bacteria used in the main data set, as well as PDB indentifiers for nonbacterial proteins from the training set. “Ratios” file includes tables with ratios between amino acid usages in four types of connecting bridges (for “pure” random coil, for coil with 3/10 helices, for 3/10 helices 3 and 5 residues in length), as well as between amino acid usage in first five positions of alpha helices and in 3/10 helices 5 amino acid residues in length. [file 360230.f1.zip › mat.360230.v3/Ratios.xlsx]

## Sheet: Random coil
		Connecting bridges containing pure random coil
		BIB / BIH	BIB / HIH	BIB / HIB	BIH / HIH	BIH / HIB	HIH / HIB
	D	1.23183	1.37323	1.20774	1.11479	0.980446	0.879486
	E	1.23695	1.02254	1.33294	0.826666	1.0776	1.30355
	K	1.30186	1.13387	0.842761	0.870957	0.64735	0.743262
	R	1.105	0.942202	0.815385	0.85267	0.737904	0.865404
	H	0.942596	0.922896	0.998231	0.979101	1.05902	1.08163
	S	1.05621	1.35856	1.58046	1.28625	1.49634	1.16334
	T	0.953595	1.18254	1.2055	1.24008	1.26416	1.01942
	N	1.40943	1.64413	1.29962	1.16652	0.922094	0.790464
	Q	1.10682	0.868024	0.937193	0.784247	0.84674	1.07968
	A	0.958652	1.02339	1.00582	1.06753	1.04921	0.982833
	G	1.15055	1.26922	1.10361	1.10314	0.959204	0.869519
	P	0.91119	0.837395	0.796284	0.919012	0.873894	0.950906
	F	0.610634	0.533792	0.837988	0.87416	1.37232	1.56988
	Y	0.827971	0.683551	0.901839	0.825574	1.08922	1.31934
	M	0.607745	0.602877	0.781931	0.99199	1.28661	1.297
	I	0.664332	0.609458	0.584374	0.9174	0.879641	0.958842
	L	0.81849	0.664231	0.802525	0.811532	0.980494	1.2082
	V	0.601581	0.637357	0.635876	1.05947	1.05701	0.997676
	C	0.674323	1.09341	1.08744	1.6215	1.61264	0.994538
	W	0.866394	0.844693	0.994831	0.974952	1.14824	1.17774

## Sheet: Random coil with 310 helices
		Connecting bridges containing 3/10 helices
		BIB / BIH	BIB / HIH	BIB / HIB	BIH / HIH	BIH / HIB	HIH / HIB
	D	1.07501	1.13686	1.04303	1.05753	0.970248	0.917465
	E	1.0658	1.11578	1.18558	1.04689	1.11238	1.06256
	K	1.70287	1.26211	1.17668	0.741163	0.690996	0.932313
	R	0.956118	0.947879	0.799056	0.991382	0.83573	0.842994
	H	1.01792	1.02274	1.50204	1.00473	1.47559	1.46865
	S	0.999259	1.21232	1.35428	1.21322	1.35528	1.11709
	T	0.912194	1.23665	1.24486	1.35569	1.36468	1.00663
	N	1.30679	1.06999	1.11372	0.818793	0.852261	1.04087
	Q	0.997254	0.969647	0.74368	0.972317	0.745728	0.76696
	A	0.921896	0.858401	0.917904	0.931125	0.99567	1.06932
	G	1.13001	1.19192	1.05437	1.05479	0.933061	0.884597
	P	0.853126	0.702643	0.64516	0.82361	0.756231	0.918191
	F	0.828553	0.725837	0.968561	0.876029	1.16898	1.33441
	Y	1.14566	0.785751	1.22907	0.68585	1.0728	1.56419
	M	0.722648	0.941214	1.21252	1.30245	1.67789	1.28825
	I	0.875751	0.795865	0.762995	0.90878	0.871247	0.958699
	L	0.901791	1.02422	0.941487	1.13576	1.04402	0.919224
	V	0.955281	0.951649	1.00007	0.996199	1.04689	1.05088
	C	0.867177	1.83965	1.21252	2.12142	1.39824	0.659106
	W	0.516177	0.756692	0.673623	1.46596	1.30502	0.890221

## Sheet: 3AA 310 helices
		Complete 3/10 helices 3AA in length
		BIB / BIH	BIB / HIH	BIB / HIB	BIH / HIH	BIH / HIB	HIH / HIB
	D	0.787037	1.00579	0.993056	1.27794	1.26176	0.987342
	E	1.0625	0.940476	1.26389	0.885154	1.18954	1.34388
	K	1.9184	1.78299	1.09537	0.929412	0.57098	0.614346
	R	0.91821	0.960069	0.737269	1.04559	0.802941	0.767932
	H	0.91821	0.698232	1.1059	0.760428	1.20441	1.58386
	S	0.737847	1.09722	1.94444	1.48706	2.63529	1.77215
	T	1.41667	1.31667	1.68519	0.929412	1.18954	1.27989
	N	1.68651	0.997475	0.972222	0.591444	0.576471	0.974684
	Q	0.817308	1.23438	0.8125	1.51029	0.994118	0.658228
	A	0.913978	1.46296	1.37879	1.60065	1.50856	0.942463
	G	1.43353	1.1658	1.43241	0.813235	0.999216	1.22869
	P	0.590278	0.365741	0.270833	0.619608	0.458824	0.740506
	F	2.36111	0.337607	0.505556	0.142986	0.214118	1.49747
	Y	2.06597	1.09722	0.804293	0.531092	0.389305	0.733026
	M	0.787037	1.09722	2.52778	1.39412	3.21176	2.3038
	I	2.59722	1.72421	1.39028	0.663866	0.535294	0.806329
	L	0.621345	0.609568	0.743464	0.981046	1.19654	1.21966
	V	1.62326	3.01736	1.54475	1.85882	0.951634	0.511955
	C	0	-	0	-	2.14118	0
	W	0.393519	0.548611	0.421296	1.39412	1.07059	0.767932
		First positions
		BIB / BIH	BIB / HIH	BIB / HIB	BIH / HIH	BIH / HIB	HIH / HIB
	D	0.45406	0.78373	0.574495	1.72605	1.26524	0.733026
	E	1.96759	1.8287	0.789931	0.929412	0.401471	0.431962
	K	1.57407	1.46296	0.561728	0.929412	0.356863	0.383966
	R	0.236111	0.274306	0.421296	1.16176	1.78431	1.53586
	H	0.787037	0.731481	1.68519	0.929412	2.14118	2.3038
	S	1.57407	2.92593	10.1111	1.85882	6.42353	3.4557
	T	2.36111	2.19444	1.01111	0.929412	0.428235	0.460759
	N	0.787037	0.548611	0.842593	0.697059	1.07059	1.53586
	Q	0.590278	1.09722	0.315972	1.85882	0.535294	0.287975
	A	1.18056	1.75556	2.52778	1.48706	2.14118	1.43987
	G	3.14815	1.25397	2.52778	0.398319	0.802941	2.01582
	P	0.491898	0.422009	0.225694	0.857919	0.458824	0.53481
	F	1.18056	1.09722	-	0.929412	-	-
	Y	1.18056	0.438889	0.842593	0.371765	0.713725	1.91983
	M	1.18056	2.19444	-	1.85882	-	-
	I	1.18056	0.365741	1.26389	0.309804	1.07059	3.4557
	L	0.787037	0.365741	2.52778	0.464706	3.21176	6.91139
	V	0.590278	1.09722	0.631944	1.85882	1.07059	0.575949
	C	0	-	-	-	-	-
	W	0	0	-	0.929412	-	-
		Second positions
		BIB / BIH	BIB / HIH	BIB / HIB	BIH / HIH	BIH / HIB	HIH / HIB
	D	1.77083	1.46296	3.79167	0.826144	2.14118	2.59177
	E	1.04938	1.25397	10.1111	1.19496	9.63529	8.06329
	K	2.36111	2.19444	1.26389	0.929412	0.535294	0.575949
	R	1.18056	1.09722	0.541667	0.929412	0.458824	0.493671
	H	1.18056	3.29167	1.26389	2.78824	1.07059	0.383966
	S	0.442708	0.548611	1.26389	1.23922	2.8549	2.3038
	T	1.18056	0.731481	0.842593	0.619608	0.713725	1.1519
	N	7.08333	2.19444	1.89583	0.309804	0.267647	0.863924
	Q	0.843254	1.37153	1.05324	1.62647	1.24902	0.767932
	A	0.737847	1.37153	1.80556	1.85882	2.44706	1.31646
	G	1.41667	1.64583	-	1.16176	-	-
	P	0.708333	0.329167	0.291667	0.464706	0.411765	0.886076
	F	-	0	0	0	0	1.00791
	Y	-	2.19444	0.631944	0	0	0.287975
	M	-	0	-	0	-	-
	I	1.18056	0.548611	0.252778	0.464706	0.214118	0.460759
	L	0	0	0	1.85882	0.892157	0.479958
	V	0.590278	-	1.26389	-	2.14118	0
	C	-	-	0	-	0	0
	W	-	0	0	0	0	0.575949
		Third positions
		BIB / BIH	BIB / HIH	BIB / HIB	BIH / HIH	BIH / HIB	HIH / HIB
	D	0.491898	0.685764	0.486111	1.39412	0.988235	0.708861
	E	0.737847	0.498737	0.70216	0.675936	0.951634	1.40788
	K	1.77083	1.64583	-	0.929412	-	-
	R	3.54167	3.29167	1.89583	0.929412	0.535294	0.575949
	H	-	0	0	0	0	2.3038
	S	0.0983796	0.137153	0.157986	1.39412	1.60588	1.1519
	T	1.18056	1.31667	7.58333	1.11529	6.42353	5.75949
	N	0.787037	0.548611	0.421296	0.697059	0.535294	0.767932
	Q	0.885417	1.09722	0.947917	1.23922	1.07059	0.863924
	A	1.0119	1.31667	0.689394	1.30118	0.681283	0.52359
	G	0.590278	0.658333	0.344697	1.11529	0.583957	0.52359
	P	1.18056	0.274306	1.26389	0.232353	1.07059	4.60759
	F	3.54167	0.658333	1.89583	0.185882	0.535294	2.87975
	Y	1.77083	3.29167	0.947917	1.85882	0.535294	0.287975
	M	0.590278	2.19444	1.26389	3.71765	2.14118	0.575949
	I	3.54167	4.9375	2.84375	1.39412	0.802941	0.575949
	L	1.57407	1.25397	2.52778	0.796639	1.60588	2.01582
	V	4.72222	2.92593	2.02222	0.619608	0.428235	0.691139
	C	0	-	0	-	3.21176	0
	W	0.590278	-	1.26389	-	2.14118	0

## Sheet: 5AA 310 helices
		Complete 3/10 helices 5AA in length
		BIB / BIH	BIB / HIH	BIB / HIB	BIH / HIH	BIH / HIB	HIH / HIB
	D	1.12429	1.03309	1.07973	0.918888	0.960366	1.04514
	E	1.26154	0.950226	1.09253	0.753228	0.86603	1.14976
	K	1.29533	1.02071	1.47436	0.787992	1.13821	1.44444
	R	0.878571	1.125	0.921053	1.28049	1.04835	0.818713
	H	1.12637	0.824176	1.49573	0.731707	1.32791	1.81481
	S	0.913899	1.08974	1.14423	1.19241	1.25203	1.05
	T	0.87294	1.19231	0.99359	1.36585	1.13821	0.833333
	N	0.714543	0.929487	0.684885	1.30081	0.958494	0.736842
	Q	0.992877	1.22596	1.01709	1.23476	1.02439	0.82963
	A	1.13341	0.970919	0.910633	0.856633	0.803443	0.937908
	G	1.09766	1.70673	1.51709	1.55488	1.38211	0.888889
	P	0.809771	0.576923	0.550041	0.712452	0.679255	0.953405
	F	1.20147	1.02564	0.897436	0.853659	0.746951	0.875
	Y	1.01374	1.11264	1.34615	1.09756	1.32791	1.20988
	M	1.81346	1.20629	1.47436	0.665188	0.813008	1.22222
	I	0.952724	0.880567	0.76546	0.924262	0.803443	0.869281
	L	0.845804	0.739967	0.882479	0.874867	1.04336	1.19259
	V	0.742081	0.97166	1.02564	1.30937	1.38211	1.05556
	C	1.57692	-	3.58974	-	2.27642	0.777778
	W	0.545858	0.865385	0.504808	1.58537	0.924797	0.583333
		First positions
		BIB / BIH	BIB / HIH	BIB / HIB	BIH / HIH	BIH / HIB	HIH / HIB
	D	1.57692	1.46853	1.57051	0.931264	0.995935	1.06944
	E	1.77404	1.73077	4.03846	0.97561	2.27642	2.33333
	K	1.05128	0.769231	1.79487	0.731707	1.70732	2.33333
	R	0.901099	0.769231	1.79487	0.853659	1.99187	2.33333
	H	0.788462	-	1.79487	-	2.27642	0
	S	0.657051	0.524476	0.448718	0.798226	0.682927	0.855556
	T	1.08413	1.58654	0.987179	1.46341	0.910569	0.622222
	N	0.788462	1.00962	0.628205	1.28049	0.796748	0.622222
	Q	0.394231	0.576923	0.448718	1.46341	1.13821	0.777778
	A	0.876068	1.15385	0.641026	1.31707	0.731707	0.555556
	G	0.606509	1.15385	1.12179	1.90244	1.84959	0.972222
	P	0.732143	0.5	0.729167	0.682927	0.995935	1.45833
	F	1.05128	1.15385	1.79487	1.09756	1.70732	1.55556
	Y	1.57692	1.15385	-	0.731707	-	-
	M	3.15385	0.769231	0.897436	0.243902	0.284553	1.16667
	I	3.15385	2.30769	0.299145	0.731707	0.0948509	0.12963
	L	2.62821	1.44231	1.49573	0.54878	0.569106	1.03704
	V	0.657051	0.576923	2.24359	0.878049	3.41463	3.88889
	C	1.57692	-	-	-	-	-
	W	0.788462	-	0.897436	-	1.13821	0
		Second positions
		BIB / BIH	BIB / HIH	BIB / HIB	BIH / HIH	BIH / HIB	HIH / HIB
	D	1.12637	1.44231	2.24359	1.28049	1.99187	1.55556
	E	2.16827	0.793269	1.6453	0.365854	0.758808	2.07407
	K	1.26154	0.576923	1.79487	0.457317	1.42276	3.11111
	R	0.788462	2.30769	0.717949	2.92683	0.910569	0.311111
	H	0.525641	0.288462	0.897436	0.54878	1.70732	3.11111
	S	1.35165	2.30769	5.38462	1.70732	3.98374	2.33333
	T	0.788462	1.44231	4.48718	1.82927	5.69106	3.11111
	N	0.197115	0.192308	-	0.97561	-	-
	Q	0.197115	0.288462	0.224359	1.46341	1.13821	0.777778
	A	1.18269	2.30769	0.769231	1.95122	0.650407	0.333333
	G	0.709615	2.59615	1.34615	3.65854	1.89702	0.518519
	P	0.963675	0.705128	0.548433	0.731707	0.569106	0.777778
	F	1.57692	0.865385	0.538462	0.54878	0.341463	0.622222
	Y	2.36538	0.865385	-	0.365854	-	-
	M	1.83974	2.01923	1.04701	1.09756	0.569106	0.518519
	I	0.867308	0.906593	1.6453	1.0453	1.89702	1.81481
	L	1.18269	0.769231	1.07692	0.650407	0.910569	1.4
	V	1.26154	0.923077	0.717949	0.731707	0.569106	0.777778
	C	-	-	-	-	-	-
	W	0.315385	-	0.224359	-	0.711382	0
		Third positions
		BIB / BIH	BIB / HIH	BIB / HIB	BIH / HIH	BIH / HIB	HIH / HIB
	D	1.75214	0.678733	1.12179	0.387374	0.640244	1.65278
	E	1.37981	1.1014	1.17788	0.798226	0.853659	1.06944
	K	2.05	3.75	1.45833	1.82927	0.711382	0.388889
	R	0.394231	0.576923	0.448718	1.46341	1.13821	0.777778
	H	0.985577	0.721154	1.12179	0.731707	1.13821	1.55556
	S	0.946154	5.19231	1.34615	5.4878	1.42276	0.259259
	T	0.788462	-	0.897436	-	1.13821	0
	N	0.394231	1.73077	0.673077	4.39024	1.70732	0.388889
	Q	2.5625	1.07143	1.45833	0.418118	0.569106	1.36111
	A	1.03107	0.754438	1.27137	0.731707	1.23306	1.68519
	G	2.68077	1.63462	1.90705	0.609756	0.711382	1.16667
	P	0.197115	0.115385	0.112179	0.585366	0.569106	0.972222
	F	0.157692	0.288462	0.224359	1.82927	1.42276	0.777778
	Y	0.946154	1.73077	-	1.82927	-	-
	M	0.394231	-	-	-	-	-
	I	0.262821	0.192308	0.224359	0.731707	0.853659	1.16667
	L	0.262821	0.230769	0.149573	0.878049	0.569106	0.648148
	V	0.262821	0.192308	0.149573	0.731707	0.569106	0.777778
	C	-	-	-	-	-	-
	W	0.197115	0.288462	0.448718	1.46341	2.27642	1.55556
		Fourth positions
		BIB / BIH	BIB / HIH	BIB / HIB	BIH / HIH	BIH / HIB	HIH / HIB
	D	0.649321	1.34615	0.523504	2.07317	0.806233	0.388889
	E	0.86014	0.692308	1.07692	0.804878	1.25203	1.55556
	K	0.689904	0.673077	0.785256	0.97561	1.13821	1.16667
	R	1.3141	1.15385	4.48718	0.878049	3.41463	3.88889
	H	1.3141	0.721154	-	0.54878	-	-
	S	1.05128	0.576923	0.598291	0.54878	0.569106	1.03704
	T	3.15385	0.769231	0.897436	0.243902	0.284553	1.16667
	N	3.41667	1.25	0.972222	0.365854	0.284553	0.777778
	Q	1.13889	2.5	1.45833	2.19512	1.28049	0.583333
	A	1.08413	0.705128	0.705128	0.650407	0.650407	1
	G	0.909763	2.88462	1.68269	3.17073	1.84959	0.583333
	P	1.57692	-	0.897436	-	0.569106	0
	F	1.18269	1.73077	0.673077	1.46341	0.569106	0.388889
	Y	0.613248	0.673077	0.628205	1.09756	1.02439	0.933333
	M	3.94231	1.44231	2.24359	0.365854	0.569106	1.55556
	I	2.36538	0.865385	-	0.365854	-	-
	L	0.788462	0.741758	0.734266	0.940767	0.931264	0.989899
	V	0.563187	2.88462	-	5.12195	-	-
	C	-	0.576923	-	0	-	-
	W	-	0.192308	-	0	-	-
		Fifth positions
		BIB / BIH	BIB / HIH	BIB / HIB	BIH / HIH	BIH / HIB	HIH / HIB
	D	0.563187	0.576923	1.12179	1.02439	1.99187	1.94444
	E	0.591346	0.865385	0.224359	1.46341	0.379404	0.259259
	K	1.97115	1.44231	2.24359	0.731707	1.13821	1.55556
	R	1.18269	1.73077	0.576923	1.46341	0.487805	0.333333
	H	-	1.15385	0.897436	0	0	0.777778
	S	0.788462	0.576923	-	0.731707	-	-
	T	0.315385	0.288462	0.224359	0.914634	0.711382	0.777778
	N	0.262821	0.384615	0.224359	1.46341	0.853659	0.583333
	Q	0.788462	2.30769	0.897436	2.92683	1.13821	0.388889
	A	1.49808	0.996503	1.21795	0.665188	0.813008	1.22222
	G	1.57692	1.44231	1.49573	0.914634	0.948509	1.03704
	P	-	-	-	-	-	-
	F	1.97115	1.08173	1.68269	0.54878	0.853659	1.55556
	Y	1.37981	2.01923	0.785256	1.46341	0.569106	0.388889
	M	1.57692	0.865385	2.69231	0.54878	1.70732	3.11111
	I	0.876068	0.961538	0.747863	1.09756	0.853659	0.777778
	L	0.670192	0.700549	1.52564	1.0453	2.27642	2.17778
	V	0.788462	1.5	1.16667	1.90244	1.47967	0.777778
	C	0	-	0	-	1.70732	0
	W	1.18269	1.73077	0.673077	1.46341	0.569106	0.388889

## Sheet: Alpha and 310 helices
					Amino acid usage in 3/10 helices composed of 5 amino acids
					over
					amino acid usage in 5 first positions of alpha helices
		Total		1st	2nd	3rd	4th	5th
	D	1.09517		0.879413	0.909828	1.27545	1.21331	1.77574
	E	0.771641		1.07422	0.805769	0.741969	0.654488	0.965545
	K	1.26177		2.25354	0.940411	1.20386	1.2872	1.19262
	R	0.978957		1.62187	0.952416	0.814327	1.13273	0.754644
	H	1.20773		0.803494	1.26379	1.47443	1.39017	1.17816
	S	0.927187		0.633044	1.03619	1.41482	0.671118	1.59466
	T	0.61905		0.533217	1.14216	0.452614	0.360415	0.837915
	N	1.28843		0.641312	0.837093	1.8246	2.67131	2.14408
	Q	1.01596		1.65873	0.591763	1.39017	0.99368	0.647988
	A	0.839908		1.59612	0.677346	0.881385	0.742031	0.756343
	G	1.35282		0.719165	0.993825	1.3718	1.83114	3.56393
	P	1.36813		1.80208	1.5939	0.705891	0.409735	0
	F	1.2962		1.49711	1.23353	0.926782	1.17067	1.54209
	Y	1.25364		0.905229	0.439002	1.30418	2.4328	1.30108
	M	1.20724		2.21164	1.65873	0.6082	1.13741	0.88362
	I	0.823858		1.49711	1.24656	0.663491	0.302525	0.742154
	L	0.961757		1.24759	0.901529	0.773611	1.50279	0.711516
	V	0.749544		1.72323	0.779853	0.537636	0.453425	0.791659
	C	0.986993		0.663491	0.463391	2.2897	0.671118	1.43997
	W	1.30687		1.56955	1.30541	1.72999	0.998073	1.09519
